# Supplementary material for: Comparative analysis of nuclear and mitochondrial DNA from tissue and liquid biopsies of colorectal cancer patients
Source: Sci Rep. 2021 Aug 18;11:16745. doi: 10.1038/s41598-021-95006-6 (PMC8373949; doi:10.1038/s41598-021-95006-6)
Supplement: Supplementary file 1 — Supplementary Table S1. [file 41598_2021_95006_MOESM1_ESM.xlsx]

## Sheet: FFPE
Supplemental Table S1: NGS analysis of nuclear tissue and plasma DNA
Nummer Liquid Biopsy	sample type	CRC	Metastases	% tumor cells	DNA input amount (ng)	Overall QC Status	Sample QC Status	Variations QC Status (Threshold >50)	Number of Reads After Trimming Adapters	Coverage: Avg. Unique DNA Start Sites per GSP2 (Variations QC)	On Target Deduplication Ratio	Unique Fragments (UMIs): On Target (%)	DNA Mean Fragment Length	Gene	HGVS p.	HGVS c.	Transcript	Codons	Ref/Alt Allele	Genomic Locus	Exon	Variant Length	Typ	Consequence	Genotype	Frequence (%)	Read Depth	gnomAD AF (Genome Aggregation Database)	Cosmic ID	Primary Tissue (Cosmic)	Clinical Significance (ClinVar)	FATHMM	PolyPhen	SIFT	dbSNP
Patient 1	FFPE DNA	Sigmoid Colon	yes	~ 70 %	102.45	FAIL	FAIL	Unique DNA GSP2 Start Sites: Low	2.956.010	47.61	98.74:1	34.7	118.8	TP53	NP_000537.3:p.Ser313Alafs*32	NM_000546.5:c.936del	NM_000546.5	ACC/AC	TG / T	chr17:7576909	9\11	1	Deletion	Frameshift	heterozygous	16.67	168	NA	COSM45392	Breast, ZNS, Oesophagus	Uncertain significance	NA	NA	NA	NA
Patient 2	FFPE DNA	Rectal	yes	~ 40 - 50 %	139.5	PASS	PASS	PASS	2.806.079	51.15	55.32:1	41.7	93.7	TP53	NP_000537.3:p.Arg282Trp	NM_000546.5:c.844C>T	NM_000546.5	Cgg/Tgg	G / A	chr17:7577094	8\11	1	SNV	missense	heterozygous	59.15	710	4.062e-06	COSM10704	Large intestine	Likely pathogenic​	Pathogenic (score 0.99)	probably damaging	deleterious	rs28934574
Patient 5	FFPE DNA	Rectal	yes	0.85	113	PASS	PASS	PASS	3.040.634	108.58	56.50:1	38.6	199.6	TP53	\	NM_000546.5:c.994-1G>T	NM_000546.5	\	C/A	chr17:7574034	Intron: 9\10	1	SNV	Spleiß-mutation	heterozygous	29.35	443	NA	COSM13745	Oesophagus, Breast	Pathogenic​	Pathogenic (score 1.00)	NA	NA	NA
Patient 6	FFPE DNA	Rectal	yes	60-70 %	250	PASS	PASS	PASS	1.567.998	322.37	2.03:1	90.5	133.2	BRAF	NP_004324.2:p.Gly469Ala	NM_004333.4:c.1406G>C	NM_004333.4	gGa/gCa	C/G	chr7:140481402	11\18	1	SNV	missense	heterozygous	56.5	5124	4.062e-06	COSM460	Lung	Pathogenic​	Pathogenic (score 0.99)	possibly damaging (0.773)	deleterious (0.01)	rs121913355
														PIK3CA	NP_006209.2:p.Glu545Lys	NM_006218.3:c.1633G>A	NM_006218.3	Gag/Aag	G / A	chr3:178936091	10\21	1	snv	missense	heterozygous	64.24	3353	4.085e-06	COSM763	Breast, Large intestine	Likely pathogenic​	Pathogenic (score 0.97)	probably damaging(0.959)	deleterious (0.02)	rs104886003
														TP53	NP_000537.3:p.Arg213*	NM_000546.5:c.637C>T	NM_000546.5	Cga/Tga	C/T	chr17:7578212	6\11	1	SNV	Stopp-Codon (Nonsense)	heterozygous	58	7640	NA	COSM10654	Breast, Large intestine	Pathogenic​	Pathogenic (score 0.95)	NA	NA	rs397516436
Patient 7	FFPE DNA	Rectal	yes	~ 40 %	250	PASS	PASS	PASS	1.851.872	336.9	2.14:1	90.1	132.5	TP53	\	NM_000546.5:c.672+1G>T	NM_000546.5	\	C / A	chr17:7578176	Intron: 6\10	1	Substitution	Splice-Donor-Variante	heterozygous	20.63	7170	NA	COSM13586	Lung, Large intestine	Likely pathogenic​	Pathogenic (score 0.99)	NA	NA	rs863224499
Patient 8	FFPE DNA	Ascending Colon	no	0.7	250	PASS	PASS	PASS	1.961.124	336.44	1.73:1	92	125.5	BRAF	NP_004324.2:p.Val600Glu	NM_004333.4:c.1799T>A	NM_004333.4	gTg/gAg	A / T	chr7:140453136	15\18	1	SNV	missense	heterozygous	26.91	9377	NA	COSM476	Thyroid, Skin, Large intestine	Pathogenic​	Pathogenic (score 0.99)	NA	NA	rs113488022
														TP53	NP_000537.3:p.Arg282Trp	NM_000546.5:c.844C>T	NM_000546.5	Cgg/Tgg	G / A	chr17:7577094	8\11	1	SNV	missense	heterozygous	27.09	16302	4.062e-06	COSM10704	Large intestine, Oesophagus	Likely pathogenic​	Pathogenic (score 0.99)	probably damaging(0.997)	deleterious(0)	rs28934574
														TP53	NP_000537.3:p.Lys382Asnfs*40	NM_000546.5:c.1146del	NM_000546.5	aaA/aa	GT / G	chr17:7572962	11\11	1	Deletion	frameshift	heterozygous	6.77	5952	NA	COSM13747	Large intestine, Lung	Uncertain significance	NA	NA	NA	NA
Patient 10	FFPE DNA	Rectal	yes	60-70 %	250	PASS	PASS	PASS	2.804.279	366.92	1.58:1	95	125.9	TP53	NP_000537.3:p.Trp146*	NM_000546.5:c.438G>A	NM_000546.5	tgG/tgA	C/T	chr17:7578492	5\11	1	Substitution	Nonsense (Stop)	heterozygous	32.81	7093	NA	COSM10727	Oesophagus, Large intestine	Pathogenic	Pathogenic (score 0.87)	NA	NA	rs1131691026
														TP53	\	NM_000546.5:c.375+1G>T	NM_000546.5	\	C/A	chr17:7579311	Intron	1	Substitution	Splice Donor variant	heterozygous	28.88	8228	NA	COSM69405	Lung, Large intestine	Likely pathogenic​	Pathogenic (score 0.99)	NA	NA	NA
														ERBB2	gain (amplification)	gain (amplification)	NM_004448.3	\	\	chr17	\	\	gain	amplfication	\	3.91 (Log2)	\	\	\	CRC, breast cancer	NA	NA	NA	NA	NA
Patient 11	FFPE DNA	Descending Colon	no	0.8	200	PASS	PASS	PASS	1235049	322.19	2.06	89.4	142.4	BRAF	NP_004324.2:p.Asp594Asn	NM_004333.4:c.1780G>A	NM_004333.4	Gat/Aat	C / T	chr7:140453155	15|18	1	SNV	missense_variant	heterozygous	18.21	6744	NA	COSM45035	Skin, Large intestine	Likely pathogenic	Pathogenic (score 0.98)	probably_damaging(0.998)	deleterious(0)	rs397516896
														TP53	NP_000537.3:p.Ile254Ser	NM_000546.5:c.761T>G	NM_000546.5	aTc/aGc	A / C	chr17:7577520	7|11	1	SNV	missense_variant	heterozygous	56.97	3972	0	COSM27639	Pancreas, ZNS	Uncertain significance	Pathogenic (score 0.99)	probably_damaging(1)	deleterious(0)	NA
Patient 12	FFPE DNA	Sigmoid Colon	no	70-80 %	200	PASS	PASS	PASS	1309638	305.23	2	89.6	132	TP53	NP_000537.3:p.Cys242Alafs*5	NM_000546.5:c.723del	NM_000546.5	tcC/tc	AG / A	chr17:7577557	7|11	2	Deletion	frameshift_variant	heterozygous	46.41	3303	NA	COSM6530	Breast, Large intestine	Uncertain significance	NA	NA	NA	NA
Patient 13	FFPE DNA	Rectal	no	0.8	200	PASS	PASS	PASS	2508235	385.21	2.05:1	90.9	150	KRAS	NP_004976.2:p.Gly12Asp	NM_004985.4:c.35G>A	NM_004985.4	gGt/gAt	C / T	chr12:25398284	2|5	1	SNV	missense	heterozygous	49.08	7102	4.094e-06	COSM521	Large intestine, Pancreas, Lung	Pathogenic	Pathogenic (score 0.98)	benign(0.21)	deleterious(0)	rs121913529
Patient 14	FFPE DNA	Caecum	no	60-80 %	200	PASS	PASS	PASS	1429241	277.4	2.42	87.6	121.2	KRAS	NP_004976.2:p.Gly13Asp	NM_004985.4:c.38G>A	NM_004985.4	gGc/gAc	C / T	chr12:25398281	2|5	1	SNV	missense_variant	heterozygous	42.82	2513	NA	COSM532	Large intestine	Pathogenic	Pathogenic (score 0.98)	benign(0.14)	deleterious(0.04)	rs112445441
														TP53	NP_000537.3:p.Gly266Glu	NM_000546.5:c.797G>A	NM_000546.5	gGa/gAa	C / T	chr17:7577141	8|11	1	SNV	missense_variant	heterozygous	63.61	4077	NA	COSM10867	Breast, Lung, Large intestine	Uncertain significance	Pathogenic (score 1.00)	probably_damaging(0.999)	deleterious(0)	rs193920774
Patient 16	FFPE DNA	Rectal	no	0.7	200	PASS	PASS	PASS	2397644	426.1	1.95:1	91.5	181.6	NRAS	NP_002515.1:p.Gly12Val	NM_002524.4:c.35G>T	NM_002524.4	gGt/gTt	C / A	chr1:115258747	2|7	1	SNV	missense	heterozygous	47.35	10951	0	COSM566	Haematopoietic, Large intestine	Pathogenic​	Pathogenic (score 0.92)	possibly_damaging(0.454)	deleterious(0)	rs121913237
														TP53	NP_000537.3:p.Arg273Cys	NM_000546.5:c.817C>T	NM_000546.5	Cgt/Tgt	G / A	chr17:7577121	8|11	1	SNV	missense	heterozygous	49.87	6343	1.221e-05	COSM10659	CNS, Large intestine	Likely pathogenic​,	Pathogenic (score 0.98)	probably_damaging(0.999)	deleterious(0)	rs121913343
Patient 17	FFPE DNA	Rectal	local advanced	0.7	200	PASS	PASS	PASS	2628426	387.05	1.84:1	91.7	160.6	TP53	NP_000537.3:p.Phe109Ile	NM_000546.5:c.325T>A	NM_000546.5	Ttc/Atc	A / T	chr17:7579362	4|11	1	SNV	missense	heterozygous	39.17	9366	NA	COSM6914682	Penis, Skin	Likely pathogenic	Pathogenic (score 0.96)	probably_damaging(0.989)	deleterious(0)	rs1057523496
Patient 18	FFPE DNA	Rectal	no	0.1	12.9	PASS	PASS	PASS	1668786	129.59	40.15:1	53.9	178.1	TP53	NP_000537.3:p.Arg282Trp	NM_000546.5:c.844C>T	NM_000546.5	Cgg/Tgg	G / A	chr17:7577094	8|11	1	SNV	missense	heterozygous	4.41	431	4.062e-06	COSM10704	Large intestine	Likely pathogenic	Pathogenic (score 0.99)	probably_damaging(1)	deleterious(0)	rs28934574
														KRAS	NP_004976.2:p.Gly13Asp	NM_004985.4:c.38G>A	NM_004985.4	gGc/gAc	C / T	chr12:25398281	2|5	1	SNV	missense	heterozygous	2	451	NA	COSM532	Large intestine	Pathogenic​	Pathogenic (score 0.98)	benign(0.14)	deleterious(0.04)	rs112445441
Patient 19	FFPE DNA	Rectal+Descending Colon	local advanced	0.7	200	PASS	PASS	PASS	2362085	300.78	2.98:1	89.3	122.5	TP53	NP_000537.3:p.Arg213Ter*	NM_000546.5:c.637C>T	NM_000546.5	Cga/Tga	G / A	chr17:7578212	6|11	1	SNV	stop_gained (nonsense)	heterozygous	60.12	5336	0.007971	COSM10654	Large intestine	Pathogenic​	Pathogenic (score 0.95)	NA	NA	rs397516436

## Sheet: ctDNA
Nummer Liquid Biopsy	sample type	CRC	Metastases	DNA Input amount (ng)	Overall QC Status	Sample QC Status	Variations QC Status (Threshold >= 50)	Number of Reads After Trimming Adapters	Coverage: Avg. Unique DNA Start Sites per GSP2 (Variations QC)	On Target Deduplication Ratio	Unique Fragments (UMIs): On Target (%)	DNA Mean Fragment Length	Gene	HGVS p.	HGVS c.	Transcript	Codons	Ref/Alt Allele	Genomic Locus	Exon	Variant Length	Type	Consequence	Genotype	Frequence (%)	Read Depth	gnomAD AF (Genome Aggregation Database)	Cosmic ID	Primary Tissue (Cosmic)	Clinical Significance (ClinVar)	FATHMM	PolyPhen	SIFT	dbSNP
Patient 1	ctDNA	Sigmoid Colon	yes	5.64	PASS	PASS	PASS	5.880.520	114.8	65.38:1	36.8	88	TP53	NP_000537.3:p.Ser313AlafsTer32	NM_000546.5:c.936del	NM_000546.5	ACC/AC	TG / T	chr17:7576909	9\11	1	Deletion	Frameshift	heterozygous	59.85	533	NA	COSM45392	ZNS, Oesophagus	NA	NA	NA	NA	NA
Patient 2	ctDNA	Rectal	yes	4.4	PASS	PASS	PASS	6.012.995	113.12	91.83	31.4	111.6	TP53	NP_000537.3:p.Arg282Trp	NM_000546.5:c.844C>T	NM_000546.5	Cgg/Tgg	G / A	chr17:7577094	8\11	1	SNV	missense	heterozygous	5.66	671	4.062e-06	COSM10704	Large intestine	Likely pathogenic​	Pathogenic (score 0.99)	probably damaging(0.997)	deleterious(0)	rs28934574
Patient 5	ctDNA	Rectal	yes	1.63006	PASS	PASS	PASS	4.676.039	52.56	270.65:1	21.2	129.7	no variant detectable												\
Patient 6	ctDNA	Rectal	yes	2.538	PASS	PASS	PASS	5.296.836	84.44	129.39:1	28.2	108.1	TP53	NP_000537.3:p.Arg213Ter	NM_000546.5:c.637C>T	NM_000546.5	Cga/Tga	C/T	chr17:7578212	6\11	1	SNV	Stopp-Codon (Nonsense)	heterozygous	3.42	292	NA	COSM99618	Large intestine, Breast, Oesophagus	Pathogenic	Pathogenic (score 0.95)	NA	NA	rs397516436
													PIK3CA	NP_006209.2:p.Glu545Lys	NM_006218.3:c.1633G>A	NM_006218.3	Gag/Aag	G / A	chr3:178936091	10\21	1	SNV	missense	heterozygous	3.23	155	4.085e-06	COSM763	Breast, Large intestine	Likely pathogenic​	Pathogenic (score 0.97)	probably_damaging (0.959)	deleterious(0.02)	rs104886003
													BRAF	NP_004324.2:p.Gly469Ala	NM_004333.4:c.1406G>C	NM_004333.4	gGa/gCa	C/G	chr7:140481402	11\18	1	SNV	missense	heterozygous	3.11	289	4.062e-06	COSM460	Lung, Haematopoetic and lymphoid, Large intestine	Pathogenic​	Pathogenic (score 0.99)	possibly_damaging (0.773)	deleterious(0.01)	rs121913355
Patient 7	ctDNA	Rectal	yes	6.336	PASS	PASS	PASS	2.821.640	96.04	70.63:1	35.8	132.6	TP53	\	NM_000546.5:c.672+1G>T	NM_000546.5	\	C / A	chr17:7578176	Intron: 6\10	1	Substitution	Splice-Donor-Variante	heterozygous	0.66	304	NA	COSM13586	Lung, Large intestine	Likely pathogenic​	Pathogenic (score 0.99)	NA	NA	rs863224499
Patient 8	ctDNA	Ascending colon	no	2.706	PASS	PASS	PASS	3.051.867	92.38	75.16:1	32.8	122.3	TP53	NP_000537.3:p.Lys382AsnfsTer40	NM_000546.5:c.1146del	NM_000546.5	aaA/aa	GT / G	chr17:7572962	11\11	1	Deletion	frameshift	heterozygous	0.85	236	NA	COSM13747	Large intestine, Lung	Uncertain significance	NA	NA	NA	NA
Patient 10	ctDNA	Rectal	yes	6.52	PASS	PASS	PASS	7.920.042	177.74	34.07:1	55.6	123.5	TP53	NP_000537.3:p.Trp146Ter	NM_000546.5:c.438G>A	NM_000546.5	tgG/tgA	C / T	chr17:7578492	5\11	1	Substitution	Nonsense (Stop)	heterozygous	35.35	495	NA	COSM10727	Oesophagus, Breast, Lung, Large intestine	Pathogenic​	Pathogenic (score 0.87)	NA	NA	rs1131691026
													TP53	\	NM_000546.5:c.375+1G>T	NM_000546.5	\	C / A	chr17:7579311	Intron	1	Substitution	Splice Donor variant	heterozygous	31.77	768	NA	COSM69405	Oesophagus, Breast, Lung	Likely pathogenic​	Pathogenic (score 0.99)	NA	NA	NA
													ERBB2	NP_004439.2:p.Val773Met	NM_004448.3:c.2317G>A	NM_004448.3	GTG/ATG	G / A	chr17:37880988	20/27	1	Substitution	missense	heterozygous	0.2	34972	0.0001667	NA	Small intestine, Large intestine	Uncertain significance	Pathogenic (score 0.98)	probably damaging	deleterious	rs772054394
													ERBB2	gain (amplification)	gain (amplification)	NM_004448.3	\	\	chr17	\	\	gain	amplfication	\	4.0 (Log2)	\	\	\	CRC, breast cancer	NA	NA	NA	NA	NA
Patient 11	ctDNA	Descending Colon	no	6.30237	PASS	PASS	PASS	4777375	117.67	71.01:1	39.1	117.1	TP53	NP_000537.3:p.Ile254Ser	NM_000546.5:c.761T>G	NM_000546.5	aTc/aGc	A / C	chr17:7577520	7|11	1	SNV	missense	heterozygous	0.64	469	NA	COSM45035	Pancreas, ZNS	Uncertain significance	Pathogenic (score 0.99)	probably_damaging(1)	deleterious(0)
													KIT	NP_000213.1:p.Tyr570ThrfsTer2	NM_000222.2:c.1708del	NM_000222.2	gTt/gt	GT / G	chr4:55593639	11|21	2	Deletion	frameshift	heterozygous	1.36	590	NA	NA	NA	Uncertain significance	NA	NA	NA	NA
Patient 12	ctDNA	Sigmoid Colon	no	3.675	PASS	PASS	PASS	4573726	119.63	63.56:1	38.3	114.1	TP53	NP_000537.3:p.Cys242AlafsTer5	NM_000546.5:c.723del	NM_000546.5	tcC/tc	AG / A	chr17:7577557	7|11	2	Deletion	frameshift	heterozygous	1.07	280	NA	COSM6530	Breast, Large intestine	Uncertain significance	NA	NA	NA	NA
Patient 13	ctDNA	Rectal	no	2.60428	PASS	PASS	PASS	4924476	70.92	152.54:1	28.1	103.5	no variant detectable												\
Patient 14	ctDNA	Caecum	no	4.06173	PASS	PASS	PASS	4434534	93.78	92.25:1	29.9	110	no variant detectable												\
Patient 16	ctDNA	Rectal	no	4.36492	PASS	PASS	PASS	5365022	75.86	142.28:1	23	102.7	TP53	NP_000537.3:p.Lys382AsnfsTer40	NM_000546.5:c.1146del	NM_000546.5	aaA/aa	GT / G	chr17:7572962	11\11	1	Deletion	frameshift	heterozygous	3.27	153	NA	NA	Large intestine, Lung	COSM13747	NA	NA	NA	NA
Patient 17	ctDNA	Rectal	locally advanced	2.35972	PASS	PASS	PASS	5029457	67.42	161.69:1	28	100.4	no variant detectable												\
Patient 18	ctDNA	Rectal	no	0.9978	FAIL	FAIL	NUMBER OF UNIQUE DNA GSP2 START SITES LOW (43.3)	4764968	43.3	320.77:1	22.8	106.3	no variant detectable												\
Patient 19	ctDNA	Rectal+Descending Colon	locally advanced	13.5622	PASS	PASS	PASS	4262058	190.44	20.13:1	65.2	116.4	no variant detectable												\
