# Supplementary material for: Comparative analysis of nuclear and mitochondrial DNA from tissue and liquid biopsies of colorectal cancer patients
Source: Sci Rep. 2021 Aug 18;11:16745. doi: 10.1038/s41598-021-95006-6 (PMC8373949; doi:10.1038/s41598-021-95006-6)
Supplement: Supplementary file 3 — Supplementary Table S2. [file 41598_2021_95006_MOESM3_ESM.xlsx]

## Sheet: Target regions
Supplemental Table S2: Custom workflow of mitochondrial NGS analysis
Target regions
Workflow Input	DHS-105Z_target_regions_BED

## Sheet: Reference sequence
Reference sequence
Workflow Input	NC_012920 (Genome)

## Sheet: Genes
Genes
Workflow Input	NC_012920 (Gene)

## Sheet: CDS
CDS
Workflow Input	NC_012920 (CDS)

## Sheet: Trim adapter lists
Trim adapter lists
Workflow Input	Targeted_DNA_adapter_list

## Sheet: Target primers
Target primers
Workflow Input	dhs-105z.primer3

## Sheet: Workflow Input (disease)
Workflow Input (disease)
Workflow Input	disease

## Sheet: Workflow Input (polymorphisms)
Workflow Input (polymorphisms)
Workflow Input	polymorphisms

## Sheet: Remove and Annotate with Un...
Remove and Annotate with Unique Molecular Index
Unique molecular indexed read	Read 2
Number of bases to remove	23
Start position of unique molecular index	0
Length of unique molecular index	12
Common sequence verification	false
Common sequence	ATTGGAGTCCT
Allowed errors in common sequence	1
Allowed margin in common sequence location	3
Trim read-through common sequence and UMI	true
Part of insert to search for	27
Part of common sequence and UMI to search for	3
Number of errors allowed in match	3

## Sheet: Trim Reads (remove adapters...
Trim Reads (remove adapters) (Original name: Trim Reads)
Quality trim	true
Quality limit	0.05
Ambiguous trim	true
Ambiguous limit	2
Trim adapter list	Defined by: Trim adapter lists
Automatic read-through adapter trimming	true
Remove 5' terminal nucleotides	false
Number of 5' terminal nucleotides	1
Remove 3' terminal nucleotides	false
Number of 3' terminal nucleotides	1
Discard short reads	false
Minimum number of nucleotides in reads	15
Discard long reads	false
Maximum number of nucleotides in reads	1000

[truncated: 37 more sheets: Map Reads to Reference, Calculate Unique Molecular ..., Create UMI Reads, Remove Ligation Artifacts, InDels and Structural Variants, Local Realignment, Trim Primers of Mapped Reads, Low Frequency Variant Detec..., QC for Target Sequencing (O..., QC for Target Sequencing- G..., Annotate Variants with Uniq..., Annotate with Overlap Infor..., Add Information about Amino..., Annotate from Known Variants, Annotate from Known Variant..., Identify candidate variants..., Identify candidate varian..._1, Remove variants found in ex..., Identify candidate varian..._2, Identify candidate varian..._3 …]
