# Supplementary material for: Comparative analysis of nuclear and mitochondrial DNA from tissue and liquid biopsies of colorectal cancer patients
Source: Sci Rep. 2021 Aug 18;11:16745. doi: 10.1038/s41598-021-95006-6 (PMC8373949; doi:10.1038/s41598-021-95006-6)
Supplement: Supplementary file 5 — Supplementary Table S4. [file 41598_2021_95006_MOESM5_ESM.xlsx]

## Sheet: Primer and probes dPCR
Supplemental Table S4: Primers and probes of dPCR copy number analysis
Assay name	Genome	Locus	Amplicon size	Primers and probe	Primer-probe ratio
CYB_63 bp	mitochondrial	MT-CYB	63 bp	Forward primer (5‘-3‘):	2:1 (1 nm primer : 0.5 nm probe)
				CTCATTCATCGACCTCCCCA
				Reverse primer (5‘-3‘):
				AGGAGTGAGCCGAAGTTTCA
				probe (5‘-3‘):
				FAM-CCCCATCCAACATCTCCGCATGA
CO3_78 bp	mitochondrial	MT-CO3	78 bp	Forward primer (5‘-3‘):
				ACCCACCAATCACATGCCTA
				Reverse primer (5‘-3‘):
				CATTAGGAGGGCTGAGAGGG
				probe (5‘-3‘):
				FAM-AGTAAAACCCAGCCCATGACCCCTA
ND4_92 bp	mitochondrial	MT-ND4	92 bp	Forward primer (5‘-3‘):
				TGCCTACGACAAACAGACCT
				Reverse primer (5‘-3‘):
				GGGGTTTGGATGAGAATGGC
				probe (5‘-3‘):
				FAM-CTTCAATCAGCCACATAGCCCTCGT
RNR1_120 bp	mitochondrial	MT-RNR1	120 bp	Forward primer (5‘-3‘):
				AAAACTCAAAGGACCTGGCG
				Reverse primer (5‘-3‘):
				GTTTGCTGAAGATGGCGGTA
				Sonde (5‘-3‘):
				FAM-CGATCAACCTCACCACCTCTTGCTC
CO2_187 bp	mitochondrial	MT-CO2	187 bp	Forward primer (5‘-3‘):
				TTCATGATCACGCCCTCATA
				Reverse primer (5‘-3‘):
				TAAAGGATGCGTAGGGATGG
				probe (5‘-3‘):
				FAM-TGCCCTTTTCCTAACACTCACAACA
GAPDH_73 bp	nukleär	GAPDH	73 bp	Forward primer (5‘-3‘):	3:1 (7.5 nm primer : 3.5 nm probe)
				CTCACTGTTCTCTCCCTCCG
				Reverse primer (5‘-3‘):
				TGACTCCGACCTTCACCTTC
				probe (5‘-3‘):
				HEX-AGCCACATCGCTCAGACACCATG
GAPDH_115 bp	nukleär	GAPDH	115 bp	Forward primer (5‘-3‘):
				CACCACACTGAATCTCCCCT
				Reverse primer (5‘-3‘):
				TGGTTGAGCACAGGGTACTT
				Sonde (5‘-3‘):
				HEX-CACAGTTGCCATGTAGACCCCTTGA
GUSB_71 bp	nukleär	GUSB	71 bp	Forward primer (5‘-3‘):
				AGCGTTCCTTTTGCGAGAGA
				Reverse primer (5‘-3‘):
				ACTTGGCTACTGAGTGGGGA
				probe (5‘-3‘):
				HEX-CTGGAAGATTGCCAATGAAACCAGGT
GUSB_108 bp	nukleär	GUSB	108 bp	Forward primer (5‘-3‘):
				TGAGGCTTCTTTGGGAGGTG
				Reverse primer (5‘-3‘):
				TTCAAAGCCTGTGACAGCCT
				probe (5‘-3‘):
				HEX-TTTTCTGGGGCAGGATTTGGAGGGA
RAB7A_66 bp	nukleär	RAB7A	66 bp	Forward primer (5‘-3‘):
				TACACAAGCCGTTTCCCTCC
				Reverse primer (5‘-3‘):
				GATCCCAGCACATACGAGCA
				probe (5‘-3‘):
				HEX-CTGAATAGACCGTGGCCTGTGCTAA
