# Supplementary material for: Comparative analysis of nuclear and mitochondrial DNA from tissue and liquid biopsies of colorectal cancer patients
Source: Sci Rep. 2021 Aug 18;11:16745. doi: 10.1038/s41598-021-95006-6 (PMC8373949; doi:10.1038/s41598-021-95006-6)
Supplement: Supplementary file 6 — Supplementary Table S5. [file 41598_2021_95006_MOESM6_ESM.xlsx]

## Sheet: FFPE
Supplemental Table S5: dPCR copy number analysis from mitochondrial and nuclear tissue and plasma DNA
Number LB	sample type	CRC	metastases	Input amount (ng)	Assay_fragment size	absolute copies/µl (FAM)_mito (per 1 ng nuclear DNA)	absolute copies/µl (VIC)_nuclear (per 1 ng nuclear DNA)
Patient 11 (Tumor)	FFPE DNA	Descendes	no	1.34	Mito_CYB_63 bp	5283.96	\
					Mito_CO3_78 bp	3867.76	\
					Mito_ND4_92 bp	4965.37	\
					Mito_RNR1_120 bp	2750.82	\
					Mito_CO2_187 bp	3907.84	\
					GAPDH_73 bp	\	11.4881
					GAPDH_115 bp	\	17.1291
					GUSB_71 bp	\	14.9455
					GUSB_108 bp	\	11.9963
					RAB7A_66 bp	\	12.4784
Patient 11 (Normal)		\	\	1.32	Mito_CYB_63 bp	5415.76	\
					Mito_CO3_78 bp	5295.38	\
					Mito_ND4_92 bp	5792.8	\
					Mito_RNR1_120 bp	3610.61	\
					Mito_CO2_187 bp	4654.39	\
					GAPDH_73 bp	\	8.74545
					GAPDH_115 bp	\	17.2848
					GUSB_71 bp	\	9.80303
					GUSB_108 bp	\	6.2803
					RAB7A_66 bp	\	9.58258
Patient 12 (Tumor)	FFPE DNA	Sigmoid colon	no	1.07	Mito_CYB_63 bp	5056.64	\
					Mito_CO3_78 bp	2056.64	\
					Mito_ND4_92 bp	4747.01	\
					Mito_RNR1_120 bp	4322.43	\
					Mito_CO2_187 bp	4243.27	\
					GAPDH_73 bp	\	5.20561
					GAPDH_115 bp	\	17.172
					GUSB_71 bp	\	10.5794
					GUSB_108 bp	\	10.6364
					RAB7A_66 bp	\	16.0935
Patient 12 (Normal)		\	\	0.951	Mito_CYB_63 bp	1478.76	\
					Mito_CO3_78 bp	3153.21	\
					Mito_ND4_92 bp	5163.93	\
					Mito_RNR1_120 bp	3995.79	\
					Mito_CO2_187 bp	2977.08	\
					GAPDH_73 bp	\	3.82229
					GAPDH_115 bp	\	7.69295
					GUSB_71 bp	\	8.39222
					GUSB_108 bp	\	5.66877
					RAB7A_66 bp	\	4.56362
Patient 16 (Tumor)	FFPE DNA	Rectal	no	1.043	Mito_CYB_63 bp	7037.39	\
					Mito_CO3_78 bp	6051.97	\
					Mito_ND4_92 bp	7023.2	\
					Mito_RNR1_120 bp	6831.26	\
					Mito_CO2_187 bp	3420.9	\
					GAPDH_73 bp	\	7.51582
					GAPDH_115 bp	\	7.14094
					GUSB_71 bp	\	14.1333
					GUSB_108 bp	\	8.12464
					RAB7A_66 bp	\	12.7085
Patient 16 (Normal)		\	\	1.09	Mito_CYB_63 bp	6810.28	\
					Mito_CO3_78 bp	8321.1	\
					Mito_ND4_92 bp	5730.55	\
					Mito_RNR1_120 bp	7137.16	\
					Mito_CO2_187 bp	6106.15	\
					GAPDH_73 bp	\	7.33945
					GAPDH_115 bp	\	12.2339
					GUSB_71 bp	\	15.8872
					GUSB_108 bp	\	10.0642
					RAB7A_66 bp	\	25.822
Patient 17 (Tumor)	FFPE DNA	Rectal	locally advanced	0.99	Mito_CYB_63 bp	5533.13	\
					Mito_CO3_78 bp	1069.09	\
					Mito_ND4_92 bp	5761.11	\
					Mito_RNR1_120 bp	3658.48	\
					Mito_CO2_187 bp	2190.91	\
					GAPDH_73 bp	\	6.66566
					GAPDH_115 bp	\	15.7303
					GUSB_71 bp	\	7.71717
					GUSB_108 bp	\	9.04242
					RAB7A_66 bp	\	16.9848
Patient 17 (Normal)		\	\	1.0595	Mito_CYB_63 bp	4088.34	\
					Mito_CO3_78 bp	4753.37	\
					Mito_ND4_92 bp	2966.3	\
					Mito_RNR1_120 bp	2649.65	\
					Mito_CO2_187 bp	3391.03	\
					GAPDH_73 bp	\	6.27466
					GAPDH_115 bp	\	16.6805
					GUSB_71 bp	\	14.0972
					GUSB_108 bp	\	8.44077
					RAB7A_66 bp	\	11.5866
Patient 21 (tumor)	FFPE DNA	Sigmoid colon	no	1.05	Mito_CYB_63 bp	4922.76	\
					Mito_CO3_78 bp	3838.29	\
					Mito_ND4_92 bp	3837.9	\
					Mito_RNR1_120 bp	3759.81	\
					Mito_CO2_187 bp	2870.57	\
					GAPDH_73 bp	\	9.0219
					GAPDH_115 bp	\	10.7714
					GUSB_71 bp	\	13.3286
					GUSB_108 bp	\	11.2105
					RAB7A_66 bp	\	14.8876
Patient 21 (normal)		\	\	1.01	Mito_CYB_63 bp	2091.58	\
					Mito_CO3_78 bp	2926.63	\
					Mito_ND4_92 bp	2984.36	\
					Mito_RNR1_120 bp	3007.92	\
					Mito_CO2_187 bp	2138.22	\
					GAPDH_73 bp	\	9.12178
					GAPDH_115 bp	\	11.5327
					GUSB_71 bp	\	9.39901
					GUSB_108 bp	\	7.26733
					RAB7A_66 bp	\	8.68515
Patient 22 (tumor)	FFPE DNA	Rectal	locally advanced	0.908	Mito_CYB_63 bp	2599.78	\
					Mito_CO3_78 bp	2721.15	\
					Mito_ND4_92 bp	1627.2	\
					Mito_RNR1_120 bp	2125.11	\
					Mito_CO2_187 bp	1199.67	\
					GAPDH_73 bp	\	2.80066
					GAPDH_115 bp	\	17.4857
					GUSB_71 bp	\	12.0044
					GUSB_108 bp	\	8.77863
					RAB7A_66 bp	\	10.0727
Patient 22 (normal)		\	\	0.987	Mito_CYB_63 bp	2794.73	\
					Mito_CO3_78 bp	2833.13	\
					Mito_ND4_92 bp	2754.2	\
					Mito_RNR1_120 bp	2704.15	\
					Mito_CO2_187 bp	1728.06	\
					GAPDH_73 bp	\	4.79737
					GAPDH_115 bp	\	14.2513
					GUSB_71 bp	\	7.98278
					GUSB_108 bp	\	7.5309
					RAB7A_66 bp	\	5.27761

## Sheet: buffy coat
Number LB	sample type	Input amount (ng)	Assay_fragment size	absolute copies/µl (FAM)_mito (per 1 ng nuclear DNA)	absolute copies/µl (VIC)_nuclear (per 1 ng nuclear DNA)
Patient 11 (BC)	Buffy Coat DNA	1.24	Mito_CYB_63 bp	4584.11	\
			Mito_CO3_78 bp	2618.63	\
			Mito_ND4_92 bp	3731.53	\
			Mito_RNR1_120 bp	3310.24	\
			Mito_CO2_187 bp	3948.79	\
			GAPDH_73 bp	\	16.1621
			GAPDH_115 bp	\	23.254
			GUSB_71 bp	\	15.4073
			GUSB_108 bp	\	18.5661
			RAB7A_66 bp	\	16.6669
Patient 12 (BC)	Buffy Coat DNA	1	Mito_CYB_63 bp	3968	\
			Mito_CO3_78 bp	4952.7	\
			Mito_ND4_92 bp	6392.7	\
			Mito_RNR1_120 bp	2021.3	\
			Mito_CO2_187 bp	2473.2	\
			GAPDH_73 bp	\	10.404
			GAPDH_115 bp	\	17.883
			GUSB_71 bp	\	15.634
			GUSB_108 bp	\	17.441
			RAB7A_66 bp	\	16.68
Patient 16 (BC)	Buffy Coat DNA	1.13	Mito_CYB_63 bp	4060.88	\
			Mito_CO3_78 bp	4776.81	\
			Mito_ND4_92 bp	4722.3	\
			Mito_RNR1_120 bp	2842.48	\
			Mito_CO2_187 bp	4355.31	\
			GAPDH_73 bp	\	9.44071
			GAPDH_115 bp	\	21.7345
			GUSB_71 bp	\	19.4035
			GUSB_108 bp	\	20.454
			RAB7A_66 bp	\	17.5593
Patient 17 (BC)	Buffy Coat DNA	1.048	Mito_CYB_63 bp	2957.35	\
			Mito_CO3_78 bp	2102.77	\
			Mito_ND4_92 bp	2253.63	\
			Mito_RNR1_120 bp	2029.87	\
			Mito_CO2_187 bp	2235.69	\
			GAPDH_73 bp	\	7.99523
			GAPDH_115 bp	\	27.9094
			GUSB_71 bp	\	16.1985
			GUSB_108 bp	\	17.749
			RAB7A_66 bp	\	20.7242
Patient 21 (BC)	Buffy Coat DNA	1.32	Mito_CYB_63 bp	1332.12	\
			Mito_CO3_78 bp	1496.82	\
			Mito_ND4_92 bp	1613.71	\
			Mito_RNR1_120 bp	1436.36	\
			Mito_CO2_187 bp	1358.03	\
			GAPDH_73 bp	\	18.8106
			GAPDH_115 bp	\	17.5909
			GUSB_71 bp	\	16.6742
			GUSB_108 bp	\	15.0758
			RAB7A_66 bp	\	14.3712
Patient 22 (BC)	Buffy Coat DNA	1.04	Mito_CYB_63 bp	2097.12	\
			Mito_CO3_78 bp	2104.23	\
			Mito_ND4_92 bp	2384.04	\
			Mito_RNR1_120 bp	2205	\
			Mito_CO2_187 bp	2135.77	\
			GAPDH_73 bp	\	7.73173
			GAPDH_115 bp	\	25.376
			GUSB_71 bp	\	14.0048
			GUSB_108 bp	\	15.9769
			RAB7A_66 bp	\	15.5154

## Sheet: ctDNA
						absolute copies/µl		plasma concentration (copies/mL plasma)
Number LB	sample type	Input amount (ng)	volume plasma (ml)	elution volume (µl)	Assay_fragment size	absolute copies/µl (FAM)_mito (per 1 ng nuclear DNA)	absolute copies/µl (VIC)_nuclear (per 1 ng nuclear DNA)	absolute copies/µl (FAM)_mito (per 1 ng nuclear DNA)	absolute copies/µl (VIC)_nuclear (per 1 ng nuclear DNA)
Patient 11	ctDNA	1.055	5	25	Mito_CYB_63 bp	140.502	\	702.512	\
					Mito_CO3_78 bp	165.886	\	829.431	\
					Mito_ND4_92 bp	173.848	\	869.242	\
					Mito_RNR1_120 bp	145.327	\	726.635	\
					Mito_CO2_187 bp	97.3365	\	486.682	\
					GAPDH_73 bp	\	15.71	\	78.5498
					GAPDH_115 bp	\	19.2654	\	96.327
					GUSB_71 bp	\	22.6919	\	113.46
					GUSB_108 bp	\	20.2474	\	101.237
					RAB7A_66 bp	\	22.9801	\	114.9
Patient 12	ctDNA	0.96	6	25	Mito_CYB_63 bp	74.024	\	308.433	\
					Mito_CO3_78 bp	79.6677	\	331.949	\
					Mito_ND4_92 bp	101.756	\	423.984	\
					Mito_RNR1_120 bp	50.6542	\	211.059	\
					Mito_CO2_187 bp	48.751	\	203.129	\
					GAPDH_73 bp	\	5.85625	\	24.401
					GAPDH_115 bp	\	10.1479	\	42.283
					GUSB_71 bp	\	17.6698	\	73.6241
					GUSB_108 bp	\	17.4437	\	72.6823
					RAB7A_66 bp	\	18.6875	\	77.8646
Patient 16	ctDNA	0.545	2.5	25	Mito_CYB_63 bp	83.5651	\	835.651	\
					Mito_CO3_78 bp	88.9174	\	889.174	\
					Mito_ND4_92 bp	81.6771	\	816.771	\
					Mito_RNR1_120 bp	59.4514	\	594.514	\
					Mito_CO2_187 bp	26.9339	\	269.339	\
					GAPDH_73 bp	\	5.86422	\	58.6422
					GAPDH_115 bp	\	21.8532	\	218.532
					GUSB_71 bp	\	20.7872	\	207.872
					GUSB_108 bp	\	14.8183	\	148.183
					RAB7A_66 bp	\	16.5963	\	165.963
Patient 17	ctDNA	0.2616	5	25	Mito_CYB_63 bp	191.239	\	956.193	\
					Mito_CO3_78 bp	259.748	\	1298.74	\
					Mito_ND4_92 bp	231.919	\	1159.59	\
					Mito_RNR1_120 bp	281.357	\	1406.79	\
					Mito_CO2_187 bp	197.573	\	987.863	\
					GAPDH_73 bp	\	5.46636	\	27.3318
					GAPDH_115 bp	\	13.4595	\	67.2974
					GUSB_71 bp	\	20.883	\	104.415
					GUSB_108 bp	\	25.0994	\	125.497
					RAB7A_66 bp	\	28.7462	\	143.731
Patient 21	ctDNA	0.4644	4	25	Mito_CYB_63 bp	189.091	\	1181.82	\
					Mito_CO3_78 bp	155.967	\	974.793	\
					Mito_ND4_92 bp	171.876	\	1074.22	\
					Mito_RNR1_120 bp	127.776	\	798.598	\
					Mito_CO2_187 bp	100.248	\	626.548	\
					GAPDH_73 bp	\	10.4307	\	65.1916
					GAPDH_115 bp	\	16.5547	\	103.467
					GUSB_71 bp	\	17.7541	\	110.963
					GUSB_108 bp	\	16.32	\	102
					RAB7A_66 bp	\	13.8307	\	86.4422
Patient 22	ctDNA	0.3312	7	25	Mito_CYB_63 bp	153.457	\	548.061	\
					Mito_CO3_78 bp	98.8225	\	352.937	\
					Mito_ND4_92 bp	67.3007	\	240.36	\
					Mito_RNR1_120 bp	66.9595	\	239.141	\
					Mito_CO2_187 bp	54.9094	\	196.105	\
					GAPDH_73 bp	\	5.66123	\	20.2187
					GAPDH_115 bp	\	18.9614	\	67.7191
					GUSB_71 bp	\	19.2301	\	68.6788
					GUSB_108 bp	\	13.5356	\	48.3415
					RAB7A_66 bp	\	18.442	\	65.8644

## Sheet: healthy individuals
					absolute copies/µl		plasma concentration (copies/mL plasma)
Proband	Input amount (ng)	volume plasma (ml)	elution volume (µl)	Assay_fragment size	absolute copies/µl (FAM)_mito (per 1 ng nuclear DNA)	absolute copies/µl (VIC)_nuclear (per 1 ng nuclear DNA)	absolute copies/µl (FAM)_mito (per 1 ng nuclear DNA)	absolute copies/µl (VIC)_nuclear (per 1 ng nuclear DNA)
1	0.42	7	25	Mito_CYB_63 bp	703.7	\	2513.21	\
		7		Mito_CO3_78 bp	675.3	\	2411.79	\
		7		Mito_ND4_92 bp	597.8	\	2135	\
		7		Mito_RNR1_120 bp	537.3	\	1918.93	\
		7		Mito_CO2_187 bp	428	\	1528.57	\
		7		GAPDH_73 bp	\	12.75	\	45.5357
		7		GAPDH_115 bp	\	19.27	\	68.8214
		1.5		GUSB_71 bp	\	3.4	\	56.6667
		1.5		GUSB_108 bp	\	2.62	\	43.6667
		1.5		RAB7A_66 bp	\	3.4	\	56.6667
2	0.57	8	25	Mito_CYB_63 bp	115.4	\	360.625	\
		8		Mito_CO3_78 bp	97.8	\	305.625	\
		8		Mito_ND4_92 bp	80.3	\	250.938	\
		8		Mito_RNR1_120 bp	66.4	\	207.5	\
		8		Mito_CO2_187 bp	34	\	106.25	\
		8		GAPDH_73 bp	\	6.86	\	21.4375
		8		GAPDH_115 bp	\	17.19	\	53.7188
		3		GUSB_71 bp	\	6.02	\	50.1667
		3		GUSB_108 bp	\	4.39	\	36.5833
		3		RAB7A_66 bp	\	6.28	\	52.3333
3	0.48	6.5	25	Mito_CYB_63 bp	303.7	\	1168.08	\
		6.5		Mito_CO3_78 bp	252.9	\	972.692	\
		6.5		Mito_ND4_92 bp	194	\	746.154	\
		6.5		Mito_RNR1_120 bp	145.3	\	558.846	\
		6.5		Mito_CO2_187 bp	128.9	\	495.769	\
		6.5		GAPDH_73 bp	\	7.46	\	28.6923
		6.5		GAPDH_115 bp	\	11.71	\	45.0385
		5.5		GUSB_71 bp	\	17.56	\	79.8182
		5.5		GUSB_108 bp	\	17.02	\	77.3636
		5.5		RAB7A_66 bp	\	17.67	\	80.3182
4	0.35	4.5	25	Mito_CYB_63 bp	310.9	\	1727.22	\
		4.5		Mito_CO3_78 bp	229.8	\	1276.67	\
		4.5		Mito_ND4_92 bp	231	\	1283.33	\
		4.5		Mito_RNR1_120 bp	243.5	\	1352.78	\
		4.5		Mito_CO2_187 bp	177.5	\	986.111	\
		4.5		GAPDH_73 bp	\	6.85	\	38.0556
		4.5		GAPDH_115 bp	\	12.81	\	71.1667
		5		GUSB_71 bp	\	12.63	\	63.15
		5		GUSB_108 bp	\	14.48	\	72.4
		5		RAB7A_66 bp	\	16.48	\	82.4
5	0.43	8	25	Mito_CYB_63 bp	228.4	\	713.75	\
		8		Mito_CO3_78 bp	238.1	\	744.062	\
		8		Mito_ND4_92 bp	262.1	\	819.063	\
		8		Mito_RNR1_120 bp	114.9	\	359.062	\
		8		Mito_CO2_187 bp	134.4	\	420	\
		8		GAPDH_73 bp	\	11.07	\	34.5938
		8		GAPDH_115 bp	\	14.67	\	45.8438
		8		GUSB_71 bp	\	16.13	\	50.4062
		8		GUSB_108 bp	\	14.15	\	44.2188
		8		RAB7A_66 bp	\	13.3	\	41.5625
6	0.51	5.5	25	Mito_CYB_63 bp	653.7	\	2971.36	\
		5.5		Mito_CO3_78 bp	466.5	\	2120.45	\
		5.5		Mito_ND4_92 bp	423.7	\	1925.91	\
		5.5		Mito_RNR1_120 bp	404.7	\	1839.55	\
		5.5		Mito_CO2_187 bp	365.7	\	1662.27	\
		5.5		GAPDH_73 bp	\	8.06	\	36.6364
		5.5		GAPDH_115 bp	\	25.08	\	114
		5.5		GUSB_71 bp	\	15.18	\	69
		5.5		GUSB_108 bp	\	12.42	\	56.4545
		5.5		RAB7A_66 bp	\	17.33	\	78.7727
7	0.49	7	25	Mito_CYB_63 bp	143.5	\	512.5	\
		7		Mito_CO3_78 bp	119.2	\	425.714	\
		7		Mito_ND4_92 bp	117.1	\	418.214	\
		7		Mito_RNR1_120 bp	104.5	\	373.214	\
		7		Mito_CO2_187 bp	64.3	\	229.643	\
		7		GAPDH_73 bp	\	9.61	\	34.3214
		7		GAPDH_115 bp	\	12.49	\	44.6071
		7		GUSB_71 bp	\	16.77	\	59.8929
		7		GUSB_108 bp	\	13.64	\	48.7143
		7		RAB7A_66 bp	\	13.27	\	47.3929
